# Supplementary material for: Development of Woolly Hair and Hairlessness in a CRISPR−Engineered Mutant Mouse Model with KRT71 Mutations
Source: Cells. 2023 Jul 5;12(13):1781. doi: 10.3390/cells12131781 (PMC10341341; doi:10.3390/cells12131781)
Supplement: Supplementary file 1 [file cells-12-01781-s001.zip]

Archive with 2 entries (2 files):
- Supplementary  Figures.pdf
- Supplementary Table.xlsx
