# Supplementary material for: Development of Woolly Hair and Hairlessness in a CRISPR−Engineered Mutant Mouse Model with KRT71 Mutations
Source: Cells. 2023 Jul 5;12(13):1781. doi: 10.3390/cells12131781 (PMC10341341; doi:10.3390/cells12131781)
Supplement: Supplementary file 1 [file cells-12-01781-s001.zip › Supplementary Table.xlsx]

## Sheet: Supp_Table_S1
Supplementary Table S1 sgRNA sequences and primers of identifying genotype used in this study for the construct of Krt71-KO mice.
sgRNA sequences
Name	Sequence
KRT71-M-sgRNA1-F	TAGGccagttccaggagctgcagc
KRT71-M-sgRNA1-R	AAACgctgcagctcctggaactgg
primers for identifying genotype
Name	Sequence
KRT71-prime-F	GTATGAGGAGATTGCCCTGAAG
KRT71-prime-R	AGAGTGAGTAGAGAGGGAAGTG

## Sheet: Supp_Table_S2
Supplementary Table S2 primers of off-target sites
Name	Spacer sequence
OT1-601-F	CTCTAATCCTGCCCTGGTAATG
OT1-601-R	GGAAGACTCAGGAAGGGAAAC
OT2-607-F	CCCAGAGACGCTTGTTATTCT
OT2-607-R	ACAGGAAGAGAGGGTCATAGT
OT3-568-F	GTGGTATCCTTCTTGGGTATGG
OT3-568-R	GAGCCTTAATGGGCCTTCTT
OT4-543-F	TCAGAAGACCTTGCCCATTAG
OT4-543-R	GACAGCGAGAGTTGGAGATAC
OT5-676-F	ACTGATCCCAGGCAAATCTC
OT5-676-R	TTCTCTACCTCCTCTACCATCC

## Sheet: Supp_Table_S3
Supplementary Table S3 RT-PCR and Q-RTPCR primers used in the study
name	Spacer sequence
Krt71-RT-865-F	GGACAGCTGCAGAGAATGAGTT
Krt71-RT-865-R	CTCAGACTGGAGCCCTTTGTT
Krt71-M-E12-92F	GACTCTGAGCTGAGGAATGTG
Krt71-M-E12-92R	TCATTCTCTGCAGCTGTCC
Krt71-M-E79-90F	CTACCGCAAACTTCTGGAGAG
Krt71-M-E79-90R	CCACTGGTGCTGCTGATAAT
Krt25-M-E34-93F	GAGGCCTGGTTCCAAGAG
Krt25-M-E34-93R	TTCGGTGAGCTCATTCCTG
Krt27-M-E23-93F	ATGACAACGCAAGACTGACG
Krt27-M-E23-93R	AGCCATTGATGTCAGCATCG
Krt72-M-E23-101F	CTGAGGAACATGAGGGAAGTG
Krt72-M-E23-101R	TTCTTCAGCACCACGAACTC
Krt75-M-E23-97F	CTGAAAGAGGCAGACTGGATG
Krt75-M-E23-97R	GCCGCACGCTTGTTAATTT
Krt85-M-E-94F	CGAAGCCTCTGTAACCCAAG
Krt85-M-E-94R	CAGAACGGTATCCGAAGCTG
LPAR6-M-E-103F	ACTGCTGCTTTGACCCTATT
LPAR6-M-E-103R	GAGAACCTGGAGTCACTTCTTC
MZF1-M-E34-106F	CCTCTTCCTGCTGCTCAAG
MZF1-M-E34-106R	CAGGCTCAGTGTCGCTATG
TGF-α-M-E12-81F	ACCACGCTCTTCTGTCTACT
TGF-α-M-E12-81R	GATGAGAGGGAGGCCATTTG
Foxn1-M-E556-94-F	GACGGAGCACTTCCCTTACTT
Foxn1-M-E556-94-R	CACCTTCTCAAAGCACTTGT
